# Supplementary material for: Dentoskeletal changes and anteroposterior improvements in skeletal class III malocclusion treated with MEAW: A retrospective study
Source: PLoS One. 2026 Jan 2;21(1):e0340197. doi: 10.1371/journal.pone.0340197 (PMC12758781; doi:10.1371/journal.pone.0340197)
Supplement: S2 File — (XLSX) [file pone.0340197.s002.xlsx]

## Sheet: Sheet1
Number	Group (MEAW: M; Surgery: S)	Gender	Age	Tooth extraction (Yes: 1, No: 0)	Complexity	Complete	CcNa		Cp–PtV		BaN–FH		BNA		SNA		CoA		SNB		XiPm		PtGn–BaN		SN - SGn		A-NPg		Wits		ANB		LFH		FMA		U1-PP		IMPA		U1-L1		Overbite		Overjet		OP - XiPm		Nasolabial angle
							Pre	Post	Pre	Post	Pre	Post	Pre	Post	Pre	Post	Pre	Post	Pre	Post	Pre	Post	Pre	Post	Pre	Post	Pre	Post	Pre	Post	Pre	Post	Pre	Post	Pre	Post	Pre	Post	Pre	Post	Pre	Post	Pre	Post	Pre	Post	Pre	Post	Pre
1	M	Female	19	0	53.5	30	56.78	56.63	29.92	29.43	30.12	30.94	61.16	61.63	82.23	82.17	82.78	84.68	87.52	85.83	86.84	88.11	93.12	90.67	63.21	66.4	-6.65	-5.36	-13.64	-5.97	-5.3	-3.67	49.42	53.54	24.31	25.98	126.2	128.78	78.56	66.91	128.05	134.09	-3.88	-0.17	-1.69	2.07	26.01	33.47	82.83
2	M	Female	16	0	26.5	13	56.77	57.58	31.55	32.08	29.86	29.98	59.99	62.35	77.02	79.51	83.01	83.67	78.42	77.7	76.84	75.4	91.09	90.26	67.65	68.83	-1.98	0.73	-2.44	-0.88	-1.4	1.81	45.82	48.03	17.18	20.17	126.6	119.21	99.09	97.7	113.42	119.49	-1.5	2.41	0.12	4.49	24.4	23.64	78.09
3	M	Female	16	0	31.2	19	56.97	57.58	34.3	29.49	29.04	29.44	59.82	62.32	82.03	79.79	89.1	84.23	85.51	77.85	88.8	76.42	90.22	90.08	65.14	68.78	-5.52	0.89	-9.45	-1.17	-3.48	1.95	44.15	48.14	28.32	20.88	130.33	121.95	74.2	101.33	129.11	113.12	-1.83	0.86	1.62	3.37	27.21	22.95	71.76
4	M	Female	22	0	31.4	14	56.19	56.14	30.51	30.04	25.72	27.23	63.29	63.83	78.97	78.69	84.69	85.28	83.29	80.71	77.11	76.78	93.74	91.39	66.75	69.13	-4.1	-1.58	-9.79	-7.3	-4.32	-2.03	45.87	47	23.63	26.46	140.73	131.03	92.32	83.57	106.48	120.74	-0.68	-0.19	-0.91	2	26.02	27.36	70.47
5	M	Female	40	0	40.8	30	58.18	58.21	31.99	31.67	28.33	29.27	55.43	55.68	77.4	77.91	83.07	82.42	81.15	81.18	83.52	79.46	85.13	84.84	69.47	69.45	-5.07	-4.45	-11.11	-7.41	-3.75	-3.27	54.37	55.48	31.72	31.32	121.74	118.71	85.49	78.37	121.55	131.08	-0.6	0.61	-1.17	2.27	27.82	30.56	77.47
6	M	Female	27	0	41.6	14	60.48	63.41	27.82	27.75	26.97	28.77	59.46	58.68	76.63	75.45	83.47	87.04	78.5	76.37	82.9	85.23	87.03	86.13	73.38	75.49	-3.22	-2.28	-4.76	-6.26	-1.88	-0.91	56.07	54.83	43.31	43.53	121.73	118.35	68.77	63.72	126.43	134.84	-4.47	1.18	1.13	2.25	38.19	34.01	76.56
7	M	Female	27	0	27.5	13	55.99	57.15	32.38	34.18	29.88	30.77	59.86	60.09	83.23	82.78	85.14	86.22	84.04	81.27	79.02	77.67	89.19	88.4	64.25	65.22	-1.53	0.17	-2.8	1.57	-0.8	1.51	43.08	40.95	23.34	22.31	121.9	118.87	81.63	84.13	133.1	134.77	1.03	2.2	2.33	3.4	25.82	24.45	96.9
8	M	Male	30	1	35.9	16	57.45	56.89	37.95	37.34	27.75	26.42	61.98	62.1	81.09	81.2	91.88	90.32	85.26	83.72	79.28	82.21	92.53	92.28	64.24	64.58	-4.8	-3.98	-5.81	-9.2	-4.17	-2.52	40.94	40.09	18.15	19.71	138.62	126.09	93.19	86.76	110.55	131.45	-0.76	0.38	-1.12	1.41	27.16	17.59	60.72
9	M	Male	27	0	30.2	27	58.47	59.32	33.46	32.93	27.21	26.78	58.39	58.36	78.57	77.83	85.88	84.99	83.14	82.32	80.67	81.71	91.24	92.75	65.55	65.47	-6.69	-7	-14.15	-6.85	-4.57	-4.49	47.69	46.36	24.72	24.53	120.29	134.84	78.84	78.27	136.98	121.72	0.69	1.1	0.12	4.41	19.16	27.19	82.52
10	M	Female	28	1	29.2	18	57.59	56.99	33	34.3	27.64	28.7	61.42	62.14	81.91	82.25	85.48	87.78	83.8	82.95	80.32	78.32	88.27	88.08	67.71	68.3	-0.7	-0.03	-7.54	-6.13	-1.89	-0.7	48.21	49.47	28.19	26.57	119.58	116.31	85.49	72.44	127.22	143.89	-0.79	1.07	0.37	3.67	26.3	23.99	67.65
11	M	Female	27	0	40.3	19	52.5	55.44	34.8	37.75	28.55	27.42	57.19	58.75	79.6	80.36	79.81	85.46	84.62	82.69	77.9	83.85	89.9	90.85	63.47	63.62	-6.4	-4.93	-13.45	-6.49	-5.02	-2.33	43.38	41.55	23.86	23.46	106.19	124.61	78.13	84.12	153.45	129.85	6.62	2.55	-4.12	4.93	16.11	19.91	87.9
12	M	Female	40	0	32.5	19	54.97	56.37	31.4	32.28	28	27	58.92	60.21	79.08	80.59	80.93	82.93	80.25	80.15	75.18	75.1	88.53	88.17	66.38	66.95	-0.94	0.71	-3.85	-1.37	-1.16	0.45	41.12	42.34	22.83	24.54	113.56	124.51	93.61	89.69	133.26	123.92	4.47	1.57	-3.27	3.47	23.18	24.51	85.83
13	M	Female	27	0	32.4	26	56.46	56.53	29.13	29.32	28.35	27.94	58.56	60.41	82.69	84.04	82.08	82.39	82.97	81.84	80.74	77.43	86.22	86.38	65.97	66.47	-1.33	0.91	-9.7	-1.74	-0.27	2.19	49.35	51.72	29.56	30.81	117.17	121.42	86.62	87.43	128.87	121.16	1.84	-0.1	0.02	2.26	20.82	27.83	81.48
14	M	Female	16	0	23.1	15	55.18	59.44	32.73	36.63	23.36	26.7	63.78	65.96	79.98	84.2	81.86	93.51	81.49	83.11	73.2	81.28	92.55	92.65	68.33	66.72	-1.13	1.62	-2.04	-2	-1.52	1.09	44.2	42.02	25.96	22.21	122.97	122.1	94.74	89.12	119.33	127.53	-0.53	1.06	-1.74	2.78	29.19	24.23	90.76
15	M	Female	16	0	39	18	55.02	55.92	32.22	32.59	25.51	27.18	67.36	67.52	88.3	89.57	87.82	89.71	90.25	89.66	83.1	84.56	94.59	93.95	61.56	61.86	-1.47	-1.4	-11.39	-4.86	-1.94	-0.09	42.91	43.8	24.08	25.18	123.7	122.05	85.04	82.35	127.51	132.15	0.44	1.61	-0.91	2.85	22.24	27.64	80.84
16	M	Female	27	0	44.5	14	51.95	54.04	31.35	31.96	26.94	24.18	67.54	69.76	89.31	87.56	86.7	87.87	90.47	87.56	77.61	76.16	96.13	97.67	58.17	61	-2.25	-1.4	-9.43	-3.91	-1.15	0	39.86	41.91	23.2	23.5	127.01	126.04	88.88	82.05	125.55	132.27	2.35	1.77	-1.19	3.7	20.51	24.94	79.45
17	M	Female	27	0	64	10	56.16	56.5	34.88	35.69	26.3	25.42	59.16	61.48	81.5	82.97	83.5	86.41	85.14	83.36	80.92	82.5	89.28	87.74	64.88	67.03	-4.36	-1.37	-9.18	-5.22	-3.64	-0.39	44.91	46.24	23.6	25.79	108.77	117.3	77.88	83.23	153.03	136.76	5.25	1.04	-2.88	1.61	21.63	21.97	72.5
18	M	Male	31	0	32.7	28	58.16	59.27	32.99	32.52	29.04	29.94	63.53	62.59	85.05	83.36	93.15	92.74	86.67	85.12	93.36	88.14	87.95	88.05	67.01	67.97	-1.74	-2.4	-15.62	-7.16	-1.62	-1.76	52.13	54.51	31.99	30.82	117.54	128.32	83.11	73.38	127.76	126.89	-0.09	0.34	-5.9	3.06	25.01	33.92	77.24
19	M	Female	23	0	32.4	12	56.16	56.5	34.88	35.69	26.3	25.93	59.16	60.99	81.5	82.98	83.5	86.34	85.14	83.36	80.92	82.5	89.28	87.23	64.88	67.03	-4.36	-1.35	-9.18	-5.45	-3.64	-0.38	44.91	46.24	23.6	25.79	108.77	112.79	77.88	83.23	153.03	141.27	5.25	1.92	-2.88	1.88	21.63	21.66	72.5
20	M	Male	18	0	23.6	14	60.9	56.6	34.57	36.59	23.09	26.33	63.97	64.67	83.28	85.6	90.75	90.81	86.39	87.14	92.63	88.45	93.58	91.5	64.2	63.79	-4.49	-2.67	-9.04	-5.31	-3.12	-1.53	45.42	47	30.74	26.7	124.66	132.13	77.02	75.01	134.94	130.46	0.2	2.76	-2.56	4.32	27.25	28.45	74.5
21	M	Female	26	0	37.8	24	56.35	55.72	30.34	29.78	27.13	26.21	63.31	64.58	85.69	86.26	86.27	85.56	89.41	91.02	79.19	82.2	94.75	97.11	60.24	58.95	-4.04	-5.58	-7.23	-7.47	-3.72	-4.76	43.41	42.65	23.26	20.22	125.69	142.71	81.24	79.52	129.52	117.28	1.06	0.74	-0.67	2.97	26.33	27.27	90.31
22	M	Female	21	0	34.9	22	55.79	55.75	32.93	33.37	28.89	27.58	63.16	64.44	82.16	83.08	86.2	87.24	88.7	88.55	82.02	81.65	95.74	96.5	62.25	62.23	-7.65	-6.8	-18.92	-13.83	-6.55	-5.47	45.15	43.92	21.97	23.14	121.74	128.45	67.46	65.07	149.42	145.6	2.86	1.74	-1.23	3.46	20.53	22.89	72.98
23	M	Female	31	0	35	21	55.06	57.24	32.48	32.38	26.22	27.08	70.51	67.84	88.47	85.11	88.19	89.17	89.11	86.87	85.33	85.79	98	96.89	60.66	62.63	-0.75	-1.66	-7.89	-4.71	-0.64	-1.76	42.44	41.9	19.23	18.57	120.81	128.47	83.58	80.5	135.52	130.72	1.89	1.9	-1.53	4.55	23.02	25.49	87.31
24	M	Female	20	0	33	16	56.04	56.19	33.87	36.34	26.75	28.24	61.77	62.23	83.88	84.05	87.49	90.43	84.78	83.93	83.08	81.83	87.75	86.89	66.73	67.54	-2.2	-0.88	-10.77	-8.24	-0.9	0.12	49.99	49.36	34.13	33.69	122.98	123.78	77.96	72.91	132.69	134.68	0.59	1.64	-1.24	3.32	25.13	26.02	85.6
25	M	Female	16	0	22.5	11	55.91	54.7	31.2	33.91	29.27	25.13	65.16	68.22	84.15	86.32	85.34	88.67	86.2	86.59	81.84	81.35	95.51	96.08	62.57	62.37	-2.36	-1.01	-3.84	-5.42	-2.05	-0.28	40.08	42.61	18.24	21.5	126.69	124.53	92.71	84.99	120.51	129.98	1	0.88	-2.41	2.48	26.9	23.45	89.92
26	M	Female	21	0	23	17	55.5	55.9	31.36	31.41	27.2	26.8	62.36	65.61	84.68	87.94	85.59	87.87	85.11	87.98	64.65	73.54	91.45	92.31	62.49	62.29	0.1	0.53	-3.75	-3.83	-0.43	-0.04	43.6	46.12	23	26.93	133.34	129.74	80.4	77.24	125.55	131.25	0.45	1.62	1.3	3.29	26.53	28.52	77.91
27	M	Female	20	0	44	12	59.19	59.29	36.88	36.62	26.98	26.15	64.42	63.89	85.39	84.53	94.33	93.69	86.1	83.9	84.1	82.87	89.13	87.53	67.11	68.74	-0.25	0.54	-10.01	-6.18	-0.71	0.63	48.61	50.43	28.71	33.72	121.03	113.74	85.3	69.43	127.72	147.47	1.08	0.78	-2.6	2.31	23.82	26.07	89.27
28	M	Female	23	0	56.8	9	55.59	54.56	31	34.56	28.05	28.23	56.42	58.57	78.42	81.75	79.1	82.3	81.54	82.25	76.04	76.48	83.65	83.1	69.3	68.5	-2.75	0.47	-12.05	-6.99	-3.12	-0.5	52.13	50.94	33.38	33.02	121.76	115.63	88.38	81.92	117.94	129.54	-1.47	2.08	-0.86	3.87	25.05	25.39	76.61
29	M	Female	28	0	30.3	17.5	55.06	54.75	25.92	28.65	27.45	29.45	62.34	63.96	80.81	83.29	79.66	82.98	80.38	82.01	75.83	77.67	85.83	87.12	70.46	68.6	0.66	1.49	-4.01	-2.2	-0.43	1.28	57.84	52.95	38.78	34.85	129.06	127.98	89.95	79.2	99.52	114.96	-3.96	1.59	1.25	4.2	35	34.85	62.85
30	M	Female	23	0	44	24	56.4	53.51	33.56	34.49	30.59	29.51	61.06	61.56	82.74	82.42	88.29	86.27	85	82.48	83.33	79.03	88.3	86.08	66.22	68.3	-3.24	-0.99	-13.42	-3.93	-2.26	-0.06	45.04	48.91	25.21	25.83	113.44	124.15	81.9	81.99	144.12	133.32	3.48	0.1	-4.85	1.69	21.06	26.85	72.8
31	S	Male	26	1	NA	NA	56.9	56.2	29.1	28.9	29.5	29.3	62.5	64.2	82.45	84.75	85.1	88.8	86.34	81.24	81.4	72.4	90.9	90.5	68.7	66.9	-4.7	-1.8	-21.4	-4.9	-3.4	0.6	52	48	27.6	23.2	115.1	127.8	72	81.2	148.5	129.7	0.4	1.7	-6.2	2.7	25.3	25.6	107.8
32	S	Male	19	1	NA	NA	59.34	58.12	32.53	31.8	29.24	27.33	62.73	66.17	82.65	84.54	91.17	91.99	87.46	82.32	82.67	75.1	88.89	87.56	64.53	64.68	-0.12	5.26	-6.06	-2.79	-0.32	3.66	49.11	50.41	22.42	25.68	121.72	122.89	92.23	92.39	124.73	122.24	1.54	2.1	-0.9	4.01	25.57	26.26	91.67
33	S	Male	21	0	NA	NA	60.61	60.56	29.38	34.42	26.01	27.19	58.15	65.62	78.24	83.45	81.21	96.07	88.28	82.24	86.04	83.18	97.3	91.44	60.15	64.06	-11.69	-0.66	-20.32	-6.34	-10.52	0.51	50.45	48.87	21.4	25.41	124.4	127.57	74.54	86.65	139.89	123.07	-2.44	0.89	-6.24	3.24	21.32	25.91	70.87
34	S	Male	29	1	NA	NA	50.4	51	28.5	28.5	35	34	60	60	82.44	82.44	85.5	85.7	86.24	80.02	68	63	85	82	72	74	-1	4	-8	4	-1	4	46	48	18	20	129	116	100	116	114	120	1	1.5	-1	1.5	21	15	78
35	S	Female	32	0	NA	NA	55.5	55.6	31.6	31.5	25.1	24.8	63.8	63.5	84.25	84.27	85.5	86.8	87.24	81.32	77.6	71.2	93.1	91.2	69.4	71.3	-4.2	-2.5	-15.1	-4.7	-2.9	-0.7	45.3	46.3	26.4	25.9	130.1	136.1	84.3	88.1	127.1	117.4	-0.3	-0.5	-1.3	3.1	21.2	26	103.7
36	S	Female	19	0	NA	NA	57.31	57.93	34.67	34.51	27.95	28.23	63.99	66.58	81.32	84.56	94.16	95.12	89.16	82.14	93.56	87.43	89.7	90.21	65.01	65.42	-3.66	-0.45	-12.82	-3.58	-2.5	0.78	50.16	51.85	29.7	24.9	116.36	120.79	76.63	78.28	137.05	134.22	1.66	1.59	-4.37	3.2	27.56	30.34	78.8
37	S	Male	20	1	NA	NA	55	55.3	30.2	30.3	27	27.7	66.2	66.3	84.46	84.5	92.6	88.9	90.12	80.62	80.1	71	92.5	91	59.1	61	0.2	0.6	-8.4	-2.3	-0.1	0.7	45.7	48.9	27.2	22.6	132.2	140.2	89	87.2	114.3	113.3	1.1	-0.3	-4	3.3	30.5	28.5	103.6
38	S	Female	22	0	NA	NA	51	51.2	32.7	33.9	27	27.1	58	60.7	80.24	83.68	78.5	80.3	85.26	81.24	68.4	67.4	82	83.7	78	71.8	-2.5	1.1	-13	-6.9	-2	1.1	52.5	50.6	30	31	126	123.3	89	92.8	120	119.2	0	1.8	-1	2.8	21	21.5	85
39	S	Male	29	0	NA	NA	56.7	56.3	33.3	34.9	30.6	30.1	59.8	63.9	81.02	83.06	91.4	93.7	86.24	80.12	79.8	75.1	91.9	88.7	63.7	66.1	-7.1	1.8	-14.7	-3	-6	2.2	38.9	43.4	19.6	19.9	139.9	138.3	86.3	93.7	118.7	110.1	7.4	2.3	-3.7	3.6	20.7	23.2	72.3
40	S	Female	17	0	NA	NA	52.8	52.3	31.4	30.7	30	30.4	59.9	59.5	82.46	82.64	83.5	81.8	83.46	79.6	70.8	68.7	90.8	89	66.7	67	-6.5	-5.3	-18.3	-9	-5.9	-4.1	47	46.8	24	23.6	122.2	138.4	69.4	78.6	144.8	120.1	2.8	1.8	-1.8	4.1	21	22.2	89.6
41	S	Female	24	1	NA	NA	47.5	47.4	31.8	31.4	28.4	28.8	66.2	66.4	84.24	84.3	82.5	83.3	84.75	81.5	77.1	67.3	91.8	89.2	61.9	65.5	-1.3	1.9	-11.7	-6.2	-1.4	2.5	41.4	45.2	23	21.9	139.3	123.8	84.7	97	115.1	119.3	0	2.6	3.6	2.3	21.1	20.2	80.5
42	S	Female	20	1	NA	NA	50.3	50.5	25.3	25.6	25.1	25.3	60.5	64.2	80.46	84.02	76.7	80.5	85.28	82.2	72.8	65.2	95.6	89.6	60.8	66.1	-8.5	0.9	-20.8	-6.7	-8	2.4	40.8	45	29.8	30.6	130.5	116.2	70.2	86.8	136.9	131.6	0.9	0.3	-3.6	1.6	14.3	18.4	76.9
43	S	Male	24	1	NA	NA	55	54.9	34.4	35.8	28.6	28.9	60.1	60.9	83.05	83.1	86.8	88.9	86.16	81.7	72.7	67.1	87	82.5	67.5	70	-2.5	3.4	-11.1	0.1	-2.3	4.3	48	50.7	29	28.5	125.3	114.5	80.5	79.8	130.2	141.1	1.2	3.1	-0.9	5.5	23.7	25.5	89.9
44	S	Male	24	0	NA	NA	56.84	57.04	35.36	38.18	30.22	28.42	63.51	64.42	83.14	83.45	91.7	94.93	83.2	80.6	86.97	86.58	87.98	87.14	65.71	66.26	-2.28	1.1	-10.3	-3.36	-1.24	2.32	49.83	49.81	27.68	28.12	123.29	118.24	82.22	87.78	127.39	127.38	-0.1	2.09	-0.7	3.83	24.59	25.59	89.63
45	S	Female	17	1	NA	NA	47	47.1	27.6	27.4	29.2	29.5	64.4	64.2	83.26	83.28	79	75.8	87.64	80.2	66	58.6	89	83.1	68.7	74.2	0	5	-14.1	-4.7	-1	4.9	49.6	51.5	30	32.8	128	117.9	88.3	99.5	111	109.9	-0.7	-0.4	-2.7	-1.3	20.3	22.1	104.3
46	S	Female	22	1	NA	NA	54.9	54.8	33.2	32.7	25.8	25.7	61.5	68.8	80.2	84.6	83.7	92.2	84.24	81.3	76	70.3	97.3	95.3	61.3	61.9	-8.3	0.1	-14	-0.4	-6.7	2.9	46.5	44.8	21.1	20.7	122.6	113.6	80.1	78.5	133.2	146.8	0.1	1.8	-1.5	2.4	22	23.6	94.6
47	S	Male	25	0	NA	NA	50.7	50.3	28.1	30	29.6	29.2	66	67.5	84.6	84.82	83.1	88.7	89.24	81.4	73.2	66.3	95.4	91.5	62.2	65.1	-5.1	1.1	-15.1	-6.1	-4.5	2.3	47.8	49.7	22.6	22.5	127.6	122.8	82.1	83.8	123.4	127.9	0.8	1.5	-3.2	2.5	25.7	22.7	98.6
48	S	Male	26	0	NA	NA	51.3	51	29.2	29.4	32	32.2	56.3	55.3	82.1	82.3	83.4	82.7	88.27	79.6	77.5	63.4	86.1	84.6	63.8	63.9	-8.1	-5.5	-24.7	-10.5	-7.1	-3.6	51.6	54	32.8	30.6	128.6	138.3	71.6	79.6	132.1	114.1	-2.1	0.6	-8.2	2.1	23.5	25.1	63.1
49	S	Male	25	0	NA	NA	57	57.3	28.6	29.1	28.8	28.5	64.2	63.9	84.2	84.6	88.6	86.5	85.24	81.8	73.8	70.5	89.5	88.7	67	69.1	0.6	0.6	-7.5	-2	-0.9	1.8	55.8	55	25	23	122.9	122.9	90	96.2	119.4	115.7	-1.3	2.5	-1	4.3	27.6	26.3	86.1
50	S	Female	17	0	NA	NA	51.7	51.4	31.2	31.6	27.2	27.3	63.5	72	80.32	84.68	85	90.6	83.45	81.6	73.9	72.7	92.9	96.4	64.3	61.6	-5.5	0.7	-13.4	-2.3	-4.7	2.7	50.8	46.5	25.1	17.8	123.9	128	76.1	84.6	135.9	127.7	1.3	3	-1.2	5.3	24.7	25.3	73.2
51	S	Female	17	1	NA	NA	49.5	49.7	28.8	27.7	28.6	28.8	62.1	66.7	81.24	84.46	77.9	80	85.64	82.3	68.3	65.5	95.7	94.4	60.7	62.1	-6	-1.5	-15.2	-6.3	-6.3	-0.8	47.5	48.6	25.2	27.2	131.9	122.5	74.1	78	125.8	126.1	1.2	0.4	-1.5	2.1	23.2	27.9	88.4
52	S	Female	26	0	NA	NA	52	52.1	29	28.3	32.9	32.7	60.5	60.6	82.04	82.1	85.5	82.3	84.56	79.68	76.5	71.2	91	86.9	65	67.9	-6	-1.6	-16.2	-6.2	-5.2	-0.4	50.2	51.4	23.8	26.4	121.5	123.8	74.8	85	132.3	117.3	4.4	2.1	-2.7	3.9	26.6	26.3	100.2
53	S	Female	20	0	NA	NA	55.3	55.4	31.2	31.3	29.2	29.1	62.1	62.1	83.12	83.2	84.9	87.9	88.56	81.26	72.6	64.1	91.6	87.7	67.5	70.6	-3.3	1.2	-10.4	-2.4	-2.8	1.8	47.6	48.9	23.8	24.3	125.5	125.7	84.5	91.7	121.9	113.5	-0.2	1.9	-0.2	4.2	24.7	23.2	87.4
54	S	Female	19	1	NA	NA	55.1	55	30.7	30.4	24.8	25.2	63.8	63.3	84.4	84.6	87.1	85.3	85.24	81.42	72.5	68.9	93	90.4	63.1	66.6	-2.5	-1	-7.9	-3.7	-2.3	-0.1	52.6	52	30.5	31.1	117.4	115.7	76.1	81.1	135.5	130.2	1.4	1.1	-2.6	3.7	31.2	29.3	116.4
55	S	Male	24	0	NA	NA	58.91	58.94	34.73	36.3	26.66	25.74	65.41	65.84	84.34	84.56	94.62	99.03	84.28	82.28	84.32	82.54	92.46	90.17	63.29	64.09	0.36	4.58	-4.78	-5.35	-1.09	1.33	42.37	41.63	23.27	26.62	123.87	127.04	94.02	89.92	122.12	119.23	1.9	-0.01	2.83	3.1	24.15	24.95	76.29
56	S	Male	26	1	NA	NA	53.1	53	28.4	27.9	26	25.6	64.7	63.9	84.32	84.5	83.6	83	86.25	81.24	79.2	73.4	93.4	89.8	64.7	66.6	-5.1	-1.9	-23	-9.5	-5.4	-1.5	50	50.4	29.3	31	126.8	124.7	76.1	82.8	129.4	122.4	1.8	2.7	-5.7	3.1	22.1	26.3	61.3
57	S	Male	19	0	NA	NA	54.3	54.2	32.3	32.1	29	29.2	64.5	64	84.2	84.6	93.7	90.7	86.78	82.56	82.6	75.9	89	83.7	65.4	69.7	-2.6	3.1	-13	-8.3	-1.4	-0.2	52.2	54.7	30.9	31.4	129.9	125.6	76.7	80.3	123.5	121.2	-0.1	-1.3	-0.4	3.6	27.7	29	70.4
58	S	Male	29	0	NA	NA	51.7	51.6	30.6	31.1	30.1	30.7	66.3	66.6	84.6	84.8	89.1	89.6	86.28	82.16	70.3	74.8	82.2	84	71.4	70	9	6.7	-7.4	-2.5	-0.7	1.2	47	47.7	25.5	31.3	120.6	112.6	99.4	83.2	115.4	131.9	-2.7	2.3	4.5	3.1	14.5	25.3	110.4
59	S	Male	24	0	NA	NA	54.4	54	28.1	27.1	33.2	33.5	57.1	61.8	80.34	83.26	80.1	84.5	85.15	80.24	69.2	62.4	79.5	80.1	75.4	73.8	2.4	7.6	-10.4	0.8	-2.3	2.6	53.6	58.2	34.8	31.3	122.6	123.3	94.6	96.7	111.5	109.8	-0.3	2.8	-0.1	3.5	23.3	27.9	76
60	S	Female	18	0	NA	NA	51.6	51.9	27.5	27.6	30.4	30.2	65.1	65.3	83.6	83.4	83.6	83.2	87.36	81.24	76	70.7	94.7	96.5	63.5	62.3	-4.4	-4.1	-17.3	-6.4	-3.7	-1.8	46.6	42.9	24.9	20.8	127.7	129.6	66.8	79.6	142.2	127.9	-2.4	1.5	-0.1	2.8	22.7	26.4	99.8
NA	Not applicable
[truncated: 27 more columns]
